# Supplementary material for: Engineering Calreticulin-Targeting Monobodies to Detect Immunogenic Cell Death in Cancer Chemotherapy
Source: Cancers (Basel). 2021 Jun 4;13(11):2801. doi: 10.3390/cancers13112801 (PMC8200062; doi:10.3390/cancers13112801)
Supplement: Supplementary file 1 [file cancers-13-02801-s001.zip]

Archive with 2 entries (2 files):
- cancers-1202651-supplementary.pdf
- Figure S11. Western Bot Images.pdf
